# Supplementary material for: Attitudes toward climate change risk among older people: new evidence from the English Longitudinal Study of Ageing
Source: J Gerontol B Psychol Sci Soc Sci. 2026 Mar 10;81(5):gbag029. doi: 10.1093/geronb/gbag029 (PMC13009027; doi:10.1093/geronb/gbag029)
Supplement: gbag029_Supplementary_Data [file gbag029_supplementary_data.zip]

Archive with 1 entries (1 files):
- JGSS suppl Di Gessa & Zaninotto.docx
